# Supplementary material for: Hemodynamics and gas exchange during chest compressions in neonatal resuscitation
Source: PLoS One. 2017 Apr 25;12(4):e0176478. doi: 10.1371/journal.pone.0176478 (PMC5404764; doi:10.1371/journal.pone.0176478)
Supplement: S1 Data — (XLSX) [file pone.0176478.s001.xlsx]

## Sheet: demographics
notes	group	lung liquid	weight	fluid/kg	sex	time to ROSC
singelton	No ROSC	57	3.5	16.2857	F
twin lamb 2	No ROSC	60	4	15	M
twin lamb 1	No ROSC	36	3.75	9.6	F
singleton	No ROSC	30	4.3	6.97674	F
triplet lamb 3	ROSC		2.8		F	1.5
twin lamb 1	ROSC		3.4		M	2.5
twin lamb 1	ROSC	30	3.4	8.82353	M	2
twin lamb 2	ROSC	36	4.75	7.57895	M	1.5
twin lamb 2	ROSC	40	3.22	12.4224	M	2
twin lamb 2	ROSC	43	2.8	15.3571	F	2
Triplet lamb 1	ROSC	44	4	11	M	5
twin lamb 1	ROSC	63	3.9	16.1538	M	3.3
twin lamb 1	ROSC	50	3.2	15.625	F	1.5
twin lamb 2	ROSC	34	1.9	17.8947	F	10
triplet lamb 1	ROSC	36	2.5	14.4	M	3
singleton	ROSC	60	4.18	14.3541	F	2
twin lamb 1	ROSC	53	3.1	17.0968	M	3.2
twin lamb 1	ROSC	79	4.3	18.3721	F	2
triplet lamb 3	ROSC	66	4.2	15.7143	F	1
singleton	ROSC	56	4.7	11.9149	M	2.3
twin lamb 1	ROSC	58	3.5	16.5714	M	1.75
twin lamb 2	ROSC	55	3.3	16.6667	F	2.8

## Sheet: No ROSC
Date	study	time	weight	Caf max	Caf min	Caf mean	SBP mean	DBP mean	MPB mean	LPAf max	LPAf min	LPAf mean	HR mean	max Caf/kg	min Caf/kg	mean Caf/kg	max LPA/kg	min LPA/kg	mean LPA/kg
2014-12-10	1	baseline	3.5	132.68	55.6903	84.3555	59.6901	43.8789	51.5172	402.412	-20.0843	127.027	193.488	37.9087	15.9115	24.1016	114.975	-5.73837	36.2933
2015-04-01	2			200.637	71.3274	114.718								40.1274	14.2655	22.9436	61.8086	-23.4737	7.11057	from 2-11-15
2015-09-10	2	baseline	3.75	430.577		129.072	67.135	47.159	57.6133				175.358	114.82		34.4193
2015-01-28	2	baseline	4.3	211.088	55.2399	100.959	37.8389	20.3304	26.5972	446.634	-281.924	81.9972	164.747	49.0901	12.8465	23.4788	103.868	-65.5637	19.0691
			3.85	243.745	60.7525	107.276	54.888	37.1228	45.2426	424.523	-151.004	104.512	177.864	60.4867	14.3412	26.2358	93.5506	-31.5919	20.8243
			0.409268	129.314	9.16086	19.1113	15.227	14.6348	16.4325	31.2694	185.149	31.8406	14.5334	36.5436	1.53392	5.47614	28.0447	30.7278	14.6703
			0.236291	74.6594	5.28903	11.0339	8.79128	8.44939	9.48732	22.1108	130.92	22.5147	8.39087	18.2718	0.885612	2.73807	16.1916	17.7407	8.46992
		Asystole		0
2014-12-10	1	CC initiation	3.5	34.3297	-2.31915	2.83048	18.2529	3.99057	9.38479	128.37	-129.338	-1.53453	96	9.80847	-0.662614	0.808709	36.6772	-36.9537	-0.438437
2015-04-01	2	CC initiation	4	16.3231	-3.93692	3.17774	23.9796	0.14062	9.97385	55.5924	-95.6534		108	4.08078	-0.98423	0.794435	13.8981	-23.9133	-2
2015-09-10	2	CC initiation	3.75	168.444	-191.381	1.17613	15.0524	7.18625	9.95591					44.9185	-51.0349	0.313635	62.3398	-43.139	5.03966	LPA from 4-8-15
2015-01-28	2	CC initiation	4.3	179.918	-74.2219	19.2291	34.3447	6.73732	17.4593	105.981	-321.85	-22.5865	90	41.8414	-17.2609	4.47188	24.6467	-74.8488	-5.25268
			3.8875	99.7538	-67.9647	6.60336	22.9074	4.51369	11.6935	96.6478	-182.28	-12.0605	98	25.1623	-17.4857	1.59716	34.3905	-44.7137	-0.662864
			0.342479	86.3823	88.8437	8.46233	8.47206	3.23957	3.85362	37.2758	122.038	14.886	9.16515	21.2028	23.6708	1.93024	20.8268	21.6293	4.2982
			0.171239	43.1911	44.4218	4.23117	4.23603	1.61979	1.92681	21.5212	70.4589	3.2042	4.58258	10.6014	11.8354	0.96512	10.4134	10.8146	2.1491
2014-12-10	1	CC + EPI	3.5	54.4392	-13.7319	5.51106	38.5971	7.6576	16.9202	239.802	-134.904	6.65553	117.444	15.5541	-3.92339	1.57459	68.5148	-38.5439	1.90158
2015-04-01	2	CC + EPI	4	54.0268	-17.8676	9.37986	32.0688	4.09938	15.8788	139.043	-204.866		78	13.5067	-4.4669	2.34497	34.7606	-51.2165	-6
2015-09-10	2	CC + EPI	3.75	239.439	-117.474	3.39713	17.3441	15.4209	15.5608					63.8503	-31.3264	0.905901	72.6759	-30.4342	8.3989	LPA from 4-8-15
2015-01-28	2	CC + EPI	4.3	171.813	-34.2164	28.8339	53.9063	20.7972	33.7219	260.679	-124.051	35.7329	96	39.9566	-7.9573	6.70556	60.623	-28.8492	8.30998
			3.8875	129.929	-45.8225	11.7805	35.4791	11.9938	20.5204	213.174	-154.607	21.1942	97.1481	33.2169	-11.9185	2.88275	59.1436	-37.2609	3.15262
			0.342479	91.6633	48.5796	11.6357	15.1635	7.53592	8.82012	65.0432	43.8624	20.5608	19.7471	23.6946	13.0615	2.61549	17.0065	10.2269	6.81805
			0.171239	45.8317	24.2898	5.81785	7.58173	3.76796	4.41006	32.5216	25.324	14.5387	9.87357	11.8473	6.53074	1.30774	8.50324	5.11343	3.40902

## Sheet: ROSC
Date	study	time	weight	Caf max	Caf min	Caf mean	SBP mean	DBP mean	MPB mean	LPAf max	LPAf min	LPAf mean	HR mean	max Caf/kg	min Caf/kg	mean Caf/kg	max LPA/kg	min LPA/kg	mean LPA/kg
2014-11-17	2	baseline	1.9	160.324	54.8905	95.5389	48.9521	35.8049	41.7774	173.117	-78.9137	7.81434	148.304	84.381	28.8898	50.2836	91.1142	-41.5335	4.11281
2014-12-03	1	baseline	3	140.04	49.011	79.6201	56.406	39.0861	46.4265	475.414	-200.973	143.136	127.699	46.68	16.337	26.54	158.471	-66.9909	47.712
2015-01-21	1	baseline	3.4	138.128	34.1883	71.2316	57.8277	38.3843	47.4803	303.158	-13.0168	73.9911	121.608	40.6259	10.0554	20.9505	89.164	-3.82847	21.7621
2015-04-08	1	baseline	3.4	139.065	33.1498	67.6201	47.158	31.5192	38.2081	264.303	-98.9613		130.543	40.9014	9.74995	19.8883	77.7363	-29.1063
2015-08-31	2	baseline	2.5	256.783			56.6702	31.5657	43.8146				156.144	102.713
2015-09-10	1	baseline	4.75	49.945	34.2656	41.812							158.092	10.5147	7.21382	8.80253
2015-09-11	1	baseline	3.22	174.834	60.3046	111.798	58.6535	38.9024	53.1009				168.266	54.2961	18.7281	34.7198
2015-09-18	2	baseline	4.18	140.41	54.1786	86.922	53.7908	48.6285	50.9215	330.856	-176.277		147.795	33.5908	12.9614	20.7947	79.1522	-42.1715
2016-01-13	1	baseline	3.1	145.339	47.3101	76.7206	42.8518	30.6074	35.7377	410.282	-208.364	7.70753	176	46.8834	15.2613	24.7486	132.349	-67.2141	2.4863
2016-01-13	2	baseline	2.8	155.635	50.2296	94.605	54.1399	37.5397	45.3153	357.883	-144.258	48.9469	188.958	55.584	17.9392	33.7875	127.815	-51.5208	17.481
2016-01-27	2	baseline	4.3	168.092	67.4508	106.762	47.4062	42.2162	45.7492	302.086	-130.01	7.76287	220.387	39.0911	15.6862	24.8284	70.2526	-30.2349	1.80532
2016-02-25	1	baseline	4	101.588	46.4377	67.7183	49.8204	44.6159	45.9688				165.982	25.397	11.6094	16.9296
2016-02-25	2	baseline	4.2	131.609	73.9518	101.051	74.3007	51.1333	67.0663					31.3355	17.6076	24.0598
2016-03-14	2	baseline	4.7	216.668	47.3078	114.6	70.5348	46.8578	57.6752	568.791	55.575	213.972	128.915	46.0997	10.0655	24.3831	121.019	11.8245	45.5259
2016-03-16	2	baseline	3.5	213.63	66.5431	118.764	75.6052	61.8109	68.0048	394.85	62.4608	193.613	175.345	61.0373	19.0123	33.9327	112.814	17.8459	55.318
2016-03-16	2	baseline	3.3	161.57	50.6726	91.202	68.6007	48.5145	58.5645	147.999	-360.329		167	48.9605	15.3553	27.637	44.8482	-109.191
2016-03-28	1	baseline	3.9	141.07	32.7407	50.0604	57.8205	38.8928	46.7019	399.627	-33.0068	146.775	151.398	36.1717	8.39505	12.836	102.469	-8.46329	37.6346
2016-03-30	1	baseline	3.2	131.151	33.8805	48.4177	71.3907	52.2481	62.204	377.588	34.7714	168.327	164.595	40.9847	10.5876	15.1305	117.996	10.8661	52.6021
		avg baseline	3.51944	153.66	49.2067	83.7909	58.3488	42.2546	50.2775	346.612	-99.3309	101.204	158.649	46.9582	14.4385	24.7207	101.939	-31.5168	28.644
		SD baseline	0.754847	45.0311	12.8857	23.7148	10.2098	8.45678	9.48808	114.263	122.352	81.1461	24.811	20.7886	5.31029	9.78895	30.5225	37.1898	21.585
		SEM baseline	0.177919	10.6139	3.03718	5.58962	2.40646	1.99328	2.23636	32.9849	35.3201	27.0487	5.84801	4.89993	1.25165	2.30728	8.81108	10.7358	7.19499
		Asystole		0
2014-11-17	2	CC initiation	1.9	158.784	-41.968	13.1054	19.6237	12.2221	14.2808	10.604	-16.1527	1.04871	102.802	83.5705	-22.0884	6.89758	5.58106	-8.50139	0.551953
2014-12-03	1	CC initiation	3	137.456	-33.9003	24.3598	38.8623	11.3708	17.0731	211.793	-247.915	27.0612	90	45.8186	-11.3001	8.11992	70.5975	-82.6382	9.02041
2015-01-21	1	CC initiation	3.4	72.9901	-28.3222	6.76506	20.6127	7.66933	11.8445	176.883	-211.067	-12.9052	72	21.4677	-8.33006	1.98972	52.0243	-62.0785	-3.79565
2015-04-08	1	CC initiation	3.4				15.2525	9.54649	12.0078	211.955	-146.673	17.1348					62.3398	-43.139	5.03966
2015-08-31	2	CC initiation	2.5	226.659	-166.654	13.1133	21.4056	3.77471	12.0026					90.6636	-66.6615	5.24533
2015-09-10	1	CC initiation	4.75	36.621	11.5866	16.5416								7.70969	2.43929	3.48244
2015-09-11	1	CC initiation	3.22	14.9047	-3.4923	3.13609	41.4715	6.56707	17.8667					4.62878	-1.08457	0.973941
2015-09-18	2	CC initiation	4.18	158.91	-37.6454	30.0019	41.9984	7.17588	17.9615	270.912	-171.496	12.0738	124.559	38.0167	-9.00607	7.17748	64.8115	-41.0277	2.88846
2016-01-13	1	CC initiation	3.1				15.3075	1.94249	8.11639	306.782	-289.429	5.7265	323.84				98.9619	-93.3641	1.84726
2016-01-13	2	CC initiation	2.8	14.8692	-0.73731	0.94457	20.5936	0.81114	7.00381	189.561	-126.211	0.52953	76	5.31043	-0.263325	0.337346	67.7005	-45.0752	0.189118
2016-01-27	2	CC initiation	4.3	162.769	-41.7858	21.3943	19.2082	9.9361	15.6227	469.242	-376.009	6.13522		37.8533	-9.71763	4.97541	109.126	-87.4439	1.4268
2016-02-25	1	CC initiation	4	64.0161	-22.745	5.59728	21.5953	10.5451	14					16.004	-5.68625	1.39932
2016-02-25	2	CC initiation
2016-03-14	2	CC initiation	4.7	69.5775	-11.9038	23.2782	34.6369	14.0776	19.2953	346.856	-280.434	13.9915	90	14.8037	-2.53273	4.9528	73.7992	-59.6669	2.97692
2016-03-16	2	CC initiation	3.5	118.227	-44.0864	25.8741	36.623	15.3705	28.9704	449.718	-281.931	36.7928	84	33.7793	-12.5961	7.39259	128.491	-80.5517	10.5122
2016-03-16	2	CC initiation	3.3	97.8376	-26.9022	7.91321			23.0347	104.988	-94.8234	-1.40396	84	29.6477	-8.15218	2.39794	31.8144	-28.7344	-0.425442
2016-03-28	1	CC initiation	3.9				10.4821	6.26399	8.73162	23.1048	-28.7282	1.27615	234.744				5.9243	-7.36619	0.327218
2016-03-30	1	CC initiation	3.2	34.0974	-8.46236	4.29905	27.2825	10.2348	16.2097	322.615	-305.719	0.03959	72	10.6554	-2.64449	1.34345	100.817	-95.5372	0.0123719
		avg CC initiation	3.47941	97.6942	-32.6442	14.0231	25.6637	8.50055	15.2514	238.078	-198.199	8.26928	123.086	31.4235	-11.2589	4.04895	67.0761	-56.548	2.35164
		SD CC initiation	0.758127	64.672	42.3133	9.59067	10.3659	4.19512	5.65882	143.222	111.433	13.1471	81.157	27.084	17.1142	2.68358	37.3852	30.524	3.90586
		SEM CC initiation	0.183873	16.168	10.5783	2.39767	2.59148	1.04878	1.4147	39.7225	30.9061	3.64636	20.2893	6.77099	4.27856	0.670895	10.3688	8.46583	1.08329
2014-11-17	2	CC + EPI	1.9	124.062	-27.4151	4.61974	26.4302	12.9259	21.1624	87.2983	-31.9354	-0.10977	96	65.2959	-14.429	2.43144	45.9465	-16.8081	-0.0577737
2014-12-03	1	CC + EPI	3	166.066	-42.1093	21.9455	36.7963	11.7462	17.1824	265.252	-325.986	25.1268	88.1898	55.3552	-14.0364	7.31515	88.4172	-108.662	8.37561
2015-01-21	1	CC + EPI	3.4	54.5363	-24.0143	4.79584	28.1876	10.9444	16.8861	110.704	-153.525	-6.3482	82.1491	16.0401	-7.06303	1.41054	32.5599	-45.1545	-1.86712
2015-04-08	1	CC + EPI	3.4				29.5912	19.2262	23.1167	247.098	-103.476	28.5563					72.6759	-30.4342	8.3989
2015-08-31	2	CC + EPI	2.5	255.568	-154.386	9.36198	31.0297	3.21656	13.6628					102.227	-61.7542	3.74479
2015-09-10	1	CC + EPI
2015-09-11	1	CC + EPI	3.22	22.9806	-1.06016	0.85593	34.9278	7.97782	15.6961					7.13684	-0.329242	0.265817
2015-09-18	2	CC + EPI
2016-01-13	1	CC + EPI	3.1				26.6628	6.48907	13.4275	711.362	-425.528	18.2791	97				229.472	-137.267	5.89648
2016-01-13	2	CC + EPI	2.8	45.222	-10.4146	9.10167	39.4573	14.1034	20.4984	210.187	-151.256	2.83834	78	16.1507	-3.71949	3.2506	75.0668	-54.0201	1.01369
2016-01-27	2	CC + EPI	4.3	133.556	-35.5455	17.9162	21	8.05147	14.6601	173.306	-176.627	5.1865	288.093	31.0594	-8.26639	4.16656	40.3037	-41.076	1.20616
2016-02-25	1	CC + EPI	4	53.9582	-16.2945	5.30567	23.6471	13.0378	15.9743					13.4895	-4.07361	1.32642
2016-02-25	2	CC + EPI
2016-03-14	2	CC + EPI	4.7	64.1946	-12.6421	20.4163	36.1046	12.8558	19.4935	232.294	-210.6	6.61133	96	13.6584	-2.6898	4.34389	49.4242	-44.8085	1.40667
2016-03-16	2	CC + EPI	3.5	127.602	1.28674	40.9864	54.1904	13.3346	34.2732	250.578	-218.613	17.992	78	36.4578	0.36764	11.7104	71.5937	-62.4608	5.14057
2016-03-16	2	CC + EPI	3.3	153.646	-12.0888	32.4529			40.4309	315.583	-203.654	6.19428	86	46.5595	-3.66326	9.83421	95.6311	-61.7132	1.87705
2016-03-28	1	CC + EPI	3.9	15.7119	-0.98007	1.21023	18.0365	10.1394	13.8664	58.4343	-72.7373	1.742		4.02868	-0.2513	0.310315	14.9832	-18.6506	0.446667
2016-03-30	1	CC + EPI	3.2	31.0287	-6.50951	4.85395	42.7216	7.32526	20.4756	456.191	-225.647	-0.30668	74	9.69646	-2.03422	1.51686	142.56	-70.5147	-0.0958375
		avg CC+EPI	3.348	96.0102	-26.321	13.3709	32.056	10.8124	20.0538	259.857	-191.632	8.8135	106.343	32.0889	-9.38018	3.97131	79.8861	-57.6308	2.64509
		SD CC+EPI	0.698562	70.6912	40.7427	12.5733	9.51879	3.99159	7.72174	178.147	106.969	11.0082	64.3909	28.7251	16.4537	3.5972	57.8927	35.2715	3.43261
		SEM CC+EPI	0.17464	17.6728	10.1857	3.14333	2.3797	0.997899	1.93044	51.4266	30.8792	3.17781	16.0977	7.18128	4.11344	0.8993	16.7122	10.182	0.990909
2014-11-17	2	ROSC	1.9				61.9154	42.2585	50.5744	129.098		28.4994	220.456				67.9463		14.9997
2014-12-03	1	ROSC	3	162.083	46.2442	93.4024	92.5654	59.0934	72.1857	2315.41	92.0145	1070.12	204.538	54.0276	15.4147	31.1341	771.804	30.6715	356.708
2015-01-21	1	ROSC	3.4	170.239	48.9757	101.056	94.2472	63.3494	78.1259	839.888	44.6464	329.421	220.831	50.0703	14.4046	29.7223	247.026	13.1313	96.8886
2015-04-08	1	ROSC	3.4	146.292	60.5968	95.0963	42.5136	36.2291	39.3777	433.184	11.3482	150.488	229.199	43.0272	17.8226	27.9695	127.407	3.33771	44.2611
2015-08-31	2	ROSC	2.5	155.236		16.7529	102.727	65.1826	82.7967				179.836	62.0943	0	6.70117
2015-09-10	1	ROSC	4.75	100.821	58.6905	77.0926							190.701	21.2255	12.3559	16.23
2015-09-11	1	ROSC	3.22	191.64	109.135	149.866	101.663	75.3562	92.6577				194.252	59.5156	33.8927	46.5421
2015-09-18	2	ROSC	4.18	163.304	93.76	126.626	97.92	89.7045	95.2203	668.945	165.367	348.115	220.396	39.068	22.4306	30.2933	160.035	39.5614	83.2812
2016-01-13	1	ROSC	3.1	152.781	49.3113	94.4872				454.781	20.7001	126.939	198	49.2841	15.9069	30.4797	146.704	6.67744	40.9481
2016-01-13	2	ROSC	2.8	139.783	76.773	105.137	61.1702	45.9535	53.4612	317.859		38.3192	189.242	49.9224	27.4189	37.5488	113.521		13.6854
2016-01-27	2	ROSC	4.3	211.621	75.8018	129.213	77.7497	66.9289	71.543	709.091	177.98	405.964	216	49.2142	17.6283	30.0496	164.905	41.3907	94.4102
2016-02-25	1	ROSC	4	79.6074	16.1722	45.9328	63.3167	34.8362	54.2028					19.9019	4.04304	11.4832
2016-02-25	2	ROSC	4.2	196.206	86.4248	133.18	94.8519	75.6894	88.1377				179	46.7157	20.5773	31.7096
2016-03-14	2	ROSC	4.7	211.87	40.8791	111.271				774.272	209.138	453.842	234	45.0787	8.69768	23.6747	164.739	44.4974	96.5621
2016-03-16	2	ROSC	3.5	223.404	69.0247	129.179	64.8824	33.5114	55.1599	571.945	203.181	386.812	197.11	63.8296	19.7213	36.9081	163.413	58.0518	110.518
2016-03-16	2	ROSC	3.3	228.121	44.5029	117.333	99.9985	64.1083	82.6835	684.96	99.9056	324.297	186	69.1275	13.4857	35.5554	207.564	30.2744	98.2719
2016-03-28	1	ROSC	3.9	140.917	32.4344	75.2975	83.0713	60.4078	71.4347	665.76	189.728	422.781	198.541	36.1325	8.31651	19.3071	170.708	48.6482	108.405
2016-03-30	1	ROSC	3.2	133.29	49.9063	85.1914	87.7276	76.3062	85.2349	321.391	71.0121	180.791	203.749	41.6531	15.5957	26.6223	100.435	22.1913	56.4971
		avg ROSC	3.51944	165.13	59.9145	99.1831	81.7547	59.261	71.5197	683.584	116.82	328.184	203.638	47.0522	15.7478	27.7606	200.477	30.7667	93.4951
		SD ROSC	0.754847	41.6191	24.0555	33.3077	18.7275	17.1921	17.1842	532.026	74.8104	266.575	17.0218	13.3757	8.16079	9.91767	177.585	17.7775	86.1332
		SEM ROSC	0.177919	10.0941	5.83433	8.0783	4.54208	4.1697	4.16777	147.557	20.7487	73.9346	4.25546	3.34393	2.0402	2.47942	49.2531	4.93061	23.8891

## Sheet: gases no ROSC
date	time	ph	pCO2	pO2	Hgb	lac	bd
2014-12-10	baseline	7.09	85	2.9		5.1	-8
2015-04-01	baseline	7.01	69.1	15.4	12.6	17	-15.6
2015-09-10	baseline	7.252	55.3	24.9	12.6	3	-3.8
2015-01-28	baseline	7.12	71	15		9.7	-8
1/7/2015		6.9	85	16		18	-19
	avg baseline	7.0744	73.08	14.84	12.6	10.56	-10.88
	SD baseline	0.130793	12.4546	7.83345	0	6.79213	6.2235
	SEM baseline	0.0584924	5.56987	3.50323	0	3.03753	2.78324
2014-12-10	arrest	6.983	68.7	12.8	10.9	7.1	-16.5
2015-04-01	arrest	6.814	110	5.6	12.8	20	-21.2
2015-09-10	arrest	6.824	150	3.1	13.2	10.6	-16.7
2015-01-28	arrest
1/7/2015	arrest	6.811	105	7.6	11.3	18	-20.7
		6.858	108.425	7.275	12.05	13.925	-18.775
		0.0835185	33.2704	4.11775	1.12101	6.0868	2.52108
		0.0417592	16.6352	2.05887	0.560506	3.0434	1.26054
2014-12-10	1	6.814	129	21.5	13.5	11.4	-20
2015-04-01	1	6.762	106	25.6	13.5	22	-24.8
2015-09-10	1	6.785	156	12.5	13	11.4	-18.7
2015-01-28	1	6.889	86.8	29.4	13	16	-19.7
1/7/2015	1	6.73	111	19	12.5	21	-25.3
		6.796	117.76	21.6	13.1	16.36	-21.7
		0.0604276	26.1302	6.45019	0.41833	5.06636	3.10081
		0.0302138	13.0651	3.2251	0.209165	2.53318	1.5504
2014-12-10	2	6.849	107	28.6	13.6	11.7	-20
2015-04-01	2	6.748	103	27.9	13.6	21	-25.9
2015-09-10	2	6.761	157	16	12.9	12.8	-20.2
2015-01-28	2	6.904	75.2	33.1	12.4	16	-20.1
1/7/2015	2	6.74	106	20.1	11.8	21	-24.6
		6.8004	109.64	25.14	12.86	16.5	-22.16
		0.0725279	29.5525	6.92625	0.779744	4.40114	2.85885
		0.036264	14.7762	3.46313	0.389872	2.20057	1.42942
2014-12-10	3	6.836	93.8	36.5	13	10.6	-22
2015-04-01	3	6.754	99.9	27.3	14	20	-26.2
2015-09-10	3	6.782	145	20.1	12.6	13	-19.6
2015-01-28	3	6.908	72.2	41.3	12.8	16	-20.6
1/7/2015	3	6.73	112	16	11.8	21	-24.7
		6.802	104.58	28.24	12.84	16.12	-22.62
		0.0712039	26.8114	10.6742	0.792465	4.44657	2.77164
		0.035602	13.4057	5.33709	0.396232	2.22329	1.38582
2014-12-10	4	6.824	92.5	43.2	13.5	11.4	-23
2015-04-01	4	6.742	97.4	32	13.8	20	-26.9
2015-09-10	4	6.805	130	23.7	12.5	12.5	-19.5
2015-01-28	4
1/7/2015	4	6.735	110	17.5	11.7	21	-24.4
		6.7765	107.475	29.1	12.875	16.225	-23.45
		0.0446505	16.7283	11.1197	0.960469	4.97351	3.08815
		0.0223252	8.36415	5.55983	0.480234	2.48676	1.54407
2014-12-10	5	6.811	92.2	46.8	13.7	11.3	-24
2015-04-01	5	6.745	92.8	32	13.8	20	-27.1
2015-09-10	5	6.818	119	25.9	11.9	12.8	-19.4
2015-01-28	5
1/7/2015	5	6.746	96.9	23.1	11.4	20	-24.7
		6.78	100.225	31.95	12.7	16.025	-23.8
		0.0399416	12.6897	10.5743	1.23018	4.6306	3.21973
		0.0199708	6.34486	5.28717	0.615088	2.3153	1.60987
2014-12-10	6	6.811	89.2	48.6	13.6	11.6	-24
2015-04-01	6	6.762	82.8	32.9	13.1	19	-26.5
2015-09-10	6	6.83	111	27.3	11.9	12.9	-19.6
2015-01-28	6
1/7/2015	6	6.746	87.2	29.6	11.7	19	-25.8
		6.78725	92.55	34.6	12.575	15.625	-23.975
		0.0397104	12.5872	9.61215	0.921502	3.93309	3.10094
		0.0198552	6.29358	4.80607	0.460751	1.96654	1.55047
2014-12-10	7	6.81	90.6	52.9	13.3	11.9	-24
2015-04-01	7	6.752	84	34.2	13.1	19	-26.9
2015-09-10	7	6.867	97.9	28.9	12	12	-19
2015-01-28	7
1/7/2015	7	6.738	81.3	32.5	11.6	19	-26.5
		6.79175	88.45	37.125	12.5	15.475	-24.1
		0.0590614	7.41283	10.7463	0.828654	4.07052	3.6341
		0.0295307	3.70641	5.37314	0.414327	2.03526	1.81705
2014-12-10	15	6.79	67.4	39.9	9	14	-24
2015-04-01	15	6.792	64.9	30.9	12.8	18	-26.7
2015-09-10	15	6.983	50.1	40.6	9.9	12	-19.5
2015-01-28	15
1/7/2015	15	6.705	85.4	32.4	11.6	19	-27.5
		6.8175	66.95	35.95	10.825	15.75	-24.425
		0.117549	14.4768	5.01099	1.70171	3.30404	3.60867
		0.0587743	7.23838	2.50549	0.850857	1.65202	1.80434

## Sheet: gases ROSC
date	time	ph	pCO2	pO2	Hgb	lac	bd
2014-11-17	baseline	7.3	62	17			1.5
2014-12-03	baseline	7.2	72	26			-2.5
2015-01-21	baseline	7.21	68	30			-2.5
2015-04-08	baseline	7.381	40.7	21.9	10.7	3.1	-0.9
2015-09-10	baseline	7.276	65.5	22.8	14.3	2.5	1.3
2015-09-11	baseline	7.278	61.8	23.5	13	2.9	0.3
2015-09-18	baseline	7.258	66	12.7	14.5	4.6
2016-01-13	baseline	7.159	69.7	24.4	11.8	3.8	-5.7
2016-01-13	baseline	6.985	113	10.4	13.7	8	-10.1
2016-01-27	baseline	7.063	73.9	17.4	13.4	11.1	-11.6
2016-02-25	baseline	7.137	95.1	6.8	16	3.4	-2.3
2016-02-25	baseline	6.902	123	11.5	12	8.4	-13.5
2016-03-14	baseline	7.265	56.9	20.6	9.1	1.8	-1.8
2016-03-16	baseline	7.186	73.9	26.7	12.2	3.3	-2.6
2016-03-16	baseline	6.812	132	11	11	16	-17.7
2016-03-28	baseline	7.265	58.5	23.6	12.9	4.9	-1.8
2016-03-30	baseline	7.274	57.9	22.6	9	6.1	-0.8
	avg baseline	7.17359	75.8765	19.3471	12.4	5.70714	-4.41875
	SD baseline	0.152139	25.0745	6.73369	2.00269	3.96668	5.70791
	SEM baseline	0.0368991	6.08147	1.63316	0.535242	1.06014	1.38437
2014-11-17	arrest	6.925	124	2.4	13.9	7	-13
2014-12-03	arrest	6.847	147	5.7	13.7	9.2	-14
2015-01-21	arrest	6.896	132	3.2	12.4	9.8	-13.1
2015-04-08	arrest	6.886	114	3.6	10.3	10	-14.7
2015-09-10	arrest	6.952	134	2.6	15.2	8.9	-10.2
2015-09-11	arrest	6.869	137	2.7	13.3	10.4	-15
2015-09-18	arrest	6.879	145	2.9	15.8	12.3	-15.2
2016-01-13	arrest	6.834	130	3.7	11.5	7	-16.9
2016-01-13	arrest	6.762	164	2.7	12.9	11.1	-19.5
2016-01-27	arrest	6.799	133	2	14.3	15	-21
2016-02-25	arrest	6.74	191	5	15.2	14.8	-21.3
2016-02-25	arrest	6.749	153	2.2	12.5	11.4	-20.9
2016-03-14	arrest	6.855	130	3.1	9.5	11.1	-14.2
2016-03-16	arrest	6.731	178	7.4	12.4	13	-20
2016-03-16	arrest	6.602	193	10.9	10.1	20	-24.3
2016-03-28	arrest	6.799	159	7.3	13.5	16	-18
2016-03-30	arrest	6.816	125	10	8.1	12.6	-16.1
	avg arrest	6.82006	146.412	4.55294	12.6235	11.7412	-16.9059
	SD arrest	0.0857908	23.5188	2.77041	2.14521	3.33524	3.76438
	SEM arrest	0.0208073	5.70414	0.671922	0.520289	0.808914	0.912997
2015-01-21	1	6.9	119	20.8	12.7	11.3	-14.7
2015-04-08	1	6.898	95.8	24.6	10.3	14.7	-16.5
2015-09-10	1	6.893	135	27.8	14.5	9.3	-14.4
2015-09-11	1	6.853	137	23.3	13.3	11.9	-16.2
2015-09-18	1	6.887	137	14.3	15	12.2	-14.9
2016-01-13	1	6.81	144	7	11.6	7.9	-17
2016-01-13	1	6.755	166	8.7	12.7	11.4	-19.6
2016-01-27	1	6.797	123	17.2	13.8	17	-21.7
2016-02-25	1	6.8	156	16.5	14.7	14.3	-19.2
2016-03-14	1	6.925	101	18.2	9.4	11.1	-13.7
2016-03-16	1	6.712	180	18.1	12.6	14.9	-21.3
2016-03-16	1	6.565	209	13.5	10.1	24	-25.4
2016-03-28	1	6.791	160	9.3	13.3	15	-18.2
2016-03-30	1	6.846	130	18.1	9.4	19	-14.7
	avg 1	6.81657	142.343	16.9571	12.3857	13.8571	-17.6786
	SD 1	0.0951563	30.3566	6.0788	1.93345	4.165	3.41111
	SEM 1	0.0254316	8.11314	1.62463	0.516737	1.11314	0.911657
2016-01-13	2	6.751	153	9.2	11.9	8.8	-20.2
2016-01-13	2	6.791	128	27.9	12.7	13.3	-20.7
2016-01-27	2	6.939	85	31.1	13.6	17	-20.3
2016-02-25	2	6.832	123	23.9	14	14.7	-19.6
2016-03-14	2	7.036	65.4	29.2	9.2	7.9	-13.7
2016-03-16	2	6.531	199	17.2	9.6	25	-26.8
2016-03-28	2	6.818	130	18.1	12.3	16	-18.5
	avg 2	6.814	126.2	22.3714	11.9	14.6714	-19.9714
	SD 2	0.158027	43.6655	7.8972	1.85652	5.71656	3.85042
	SEM 2	0.0597288	16.504	2.98486	0.701699	2.16066	1.45532
2016-02-11	3	6.863	138	5.1	12.9	14	-15.1
2016-02-25	3	6.757	124	39.6	11.4	12.4	-21.9
2016-01-25	3	6.831	138	13.5	12.2	12.3	-16.7
	avg 3	6.817	133.333	19.4	12.1667	12.9	-17.9
	SD 3	0.0543691	8.0829	17.9908	0.750555	0.953939	3.55528
	SEM 3	0.03139	4.66667	10.387	0.433333	0.550757	2.05264
2015-01-21	4	6.808	153	10.1	12	12.5	-16.6
2016-01-25	4	6.836	142	13.2	12.3	12.2	-16.1
	avg 4	6.822	147.5	11.65	12.15	12.35	-16.35
	SD 4	0.019799	7.77817	2.19203	0.212132	0.212132	0.353553
	SEM 4	0.014	5.5	1.55	0.15	0.15	0.25
2016-02-11	6	6.851	157	16.7	12.6	14	-20.5
2014-11-17	ROSC 1	7.082	38.5	182	12.7	8.4	-18
2014-12-03	ROSC 1	6.801	133	405	13.4	11.8	-20
2015-01-21	ROSC 1	6.86	114	516	12.2	13	-17.6
2015-04-08	ROSC 1	6.807	239	106	10.5	16	-19.8
2015-09-10	ROSC 1	6.789	167	238	14.5	11.4	-18.9
2015-09-11	ROSC 1	6.785	136	230	12.8	13.9	-20.4
2015-09-18	ROSC 1	6.838	128	52.3	14.2	13.1	-18.8
2016-01-13	ROSC 1	6.678	154	29.9	11.5	10.9	-24
2016-01-13	ROSC 1	6.722	138	189	11.7	14.7	-23
2016-01-27	ROSC 1	6.869	74.2	529	13.2	18	-22.5
2016-02-25	ROSC 1	6.854	82.8	57.6	13.4	16	-22.3
2016-02-25	ROSC 1	6.757	124	95	11.4	12.4	-21.9
2016-03-14	ROSC 1	6.952	72.5	513	9	13.4	-16.6
2016-03-16	ROSC 1	6.674	159	51	12.3	15	-24.7
2016-03-16	ROSC 1	6.62	123	244	9.3	22	-26.5
2016-03-28	ROSC 1	6.866	86.1	439	13.4	19	-21.3
2016-03-30	ROSC 1	6.864	93.3	87.6	9.1	21	-18.1
	avg ROSC1	6.81282	121.318	233.2	12.0353	14.7059	-20.8471
	SD ROSC1	0.109685	46.1882	179.743	1.71935	3.64288	2.75865
	SEM ROSC1	0.0266026	11.2023	43.5941	0.417004	0.883529	0.669071
2014-11-17	ROSC 5	7.105	37.4	167	12.6	7.7	-18
2014-12-03	ROSC 5	6.971	75.6	479	13.4	11.6	-17
2015-01-21	ROSC 5	7.042	66	57.4	11.7	11.5	-14
2015-04-08	ROSC 5	6.892	88	186	10.4	10.5	-18
2015-09-10	ROSC 5	6.889	125		14.1	9.4	-15.6
2015-09-11	ROSC 5	6.906	96.2	67.7	12.1	11.4	-17
2015-09-18	ROSC 5	6.948	84.9	42.3	14.1	10.8	-17.2
2016-01-13	ROSC 5	6.728	150	19.7	11.9	10.2	-21.9
2016-01-13	ROSC 5	6.795	126	54.1	11.8	13	-20
2016-01-27	ROSC 5	6.926	71.9	154	12.7	16	-19.7
2016-02-25	ROSC 5	6.948	79.6	68	9.4	11.8	-15.8
2016-03-14	ROSC 5	7.051	62.9	65	9	10.5	-13.3
2016-03-16	ROSC 5	6.699	155	44.8	12.1	17	-23.3
2016-03-16	ROSC 5	6.761	83.1	117	9.1	20	-23.8
2016-03-28	ROSC 5	6.921	72.3	70.6	13	23	-20
2016-03-30	ROSC 5	6.908	88.4	44.1	9.1	22	-16.4
	avg ROSC5	6.90563	91.3937	109.113	11.6562	13.525	-18.1875
	SD ROSC5	0.11427	32.1114	113.865	1.75194	4.65496	3.06765
	SEM ROSC5	0.0285676	8.02785	28.4662	0.437985	1.16374	0.766913
2014-12-03	ROSC 10	7.16	42.9	118	13.1	10.2	-13
2015-01-21	ROSC 10	7.258	66	12.7	14.5	4.6	0
2015-04-08	ROSC 10	7.003	63.9	64	10.1	10	-16
2015-09-10	ROSC 10	6.926	114		13.9	9.3	-14.4
2015-09-11	ROSC 10	7.058	63.3	94	12	10.2	-13.8
2015-09-18	ROSC 10	7.07	62.9	48	14	10	-13.8
2016-01-13	ROSC 10	6.754	138	20	11.2	10.3	-20.7
2016-01-13	ROSC 10	6.88	86.3	59.6	9.9	10.5	-18.6
2016-01-27	ROSC 10	7.113	39.1	75.5	12.4	15	-16.8
2016-03-14	ROSC 10	7.041	66.6	50.3	8.8	9.6	-13
2016-03-16	ROSC 10	6.849	102	66	11.4	19	-19.1
2016-03-16	ROSC 10	6.86	66	56.6	8.9	15	-21.7
2016-03-28	ROSC 10	7.015	60.6	80.2	13.3	21	-17.1
2016-03-30	ROSC 10	7.13	46.6		8.8	21	-13.3
	avg ROSC10	7.00836	72.7286	62.075	11.5929	12.55	-15.0929
	SD ROSC10	0.139732	28.075	29.0074	2.03261	4.90051	5.22427
	SEM ROSC10	0.0373451	7.50336	7.75255	0.543237	1.30972	1.39625
2015-01-21	ROSC 15	7.185	43.9	66.3	11.6	11.4	-11.6
2015-04-08	ROSC 15	7.144	44.9	40	10	9.3	-13.2
2015-09-10	ROSC 15	7.108	65.4		13.8	8.2	-10.8
2015-09-11	ROSC 15	7.209	38.6	136	11.4	9	-12
2015-09-18	ROSC 15	7.159	69.7	24.4	11.8	3.8	-5.7
2016-01-13	ROSC 15	6.762	122	23.3	10.5	10.9	-21.1
2016-01-13	ROSC 15	6.934	84	42.8	10.3	12	-16.3
2016-01-27	ROSC 15	7.114	39.3	58.2	12.3	14.2	-16.6
2016-03-14	ROSC 15	7.049	65.4	44.7	8.8	9.1	-12.8
2016-03-16	ROSC 15	6.92	83.9	61.2	11.1	13.8	-17.4
2016-03-16	ROSC 15	6.922	57.3	52	8.4	21	-20.3
2016-03-28	ROSC 15	7.059	53.3	66.6	13.1	14.7	-16.2
2016-03-30	ROSC 15	7.28	30.1	92.7	8.5	17	-11.6
	avg ROSC15	7.065	61.3692	59.0167	10.8923	11.8769	-14.2769
	SD ROSC15	0.144748	24.8983	30.9395	1.69679	4.36962	4.22575
	SEM ROSC15	0.0401459	6.90555	8.58108	0.470605	1.21191	1.17201

## Sheet: Nonin
Lamb ID/Event	Time	Cerebral RSO2	Preductal SPO2		Cerebral RSO2	9/18/15 Lamb 1	9/11/2015 Lamb 2	9/10/15 Lamb 2	1/21/15 Lamb 1	1/21/2015 Lamb 2	4/1/15 Lamb 1	Average	STD
9/18/15 Lamb 1	10:03:01	30	96		Baseline	30.8	55	61	63	57	20	47.8	17.9087	7.31118
	10:03:05	31	96		Asystole	0	37	33	25	20	0	0	0	6.529
	10:03:09	33	96		CC Initiation		25	33	25	52		33.75	12.7377	6.36887
	10:03:13	29	96		CC + EPI		24	34	29	54	29	34	11.726	5.24404
	10:03:17	31	96		ROSC	30	26	36	32	53	49	37.6667	10.8934	4.44722
Baseline		30.8	96		1min post ROSC	22	75	49	65	46		51.4	20.2559	9.0587
CC Initiation	10:26:01	0	37		5min post ROSC	41	67	70	76	100		70.8	21.1116	9.4414
CC + EPI	10:26:37	0	39		10min post ROSC	59	73	82	80	100		78.8	14.8896	6.65883
		30	49
		29	51		Preductal SPO2	9/18/15 Lamb 1	9/11/2015 Lamb 2	9/10/15 Lamb 2	1/21/15 Lamb 1	1/21/2015 Lamb 2	4/1/15 Lamb 1	Average	STD	SEM
		29	51		Baseline	76	75	70	68	64	63	69.3333	5.42832	2.2161
		28	51		Asystole	0	0	0	0	0	0	0	0	0
ROSC	10:30:33	31	52		CC Start	37		55	10	53		38.75	20.7906	8.48774
		29.4	50.8		CC + EPI	39		56		59	23	44.25	16.6808	6.80992
1min post ROSC		22	NA		ROSC	51	16	58	52	77	14	44.6667	24.8167	10.1314
		40			1min post ROSC	NA	50	56	100	95		75.25	25.8892	10.5692
		38			5min post ROSC	NA	97	91	100	75		90.75	11.1467	4.55064
		42			10min post ROSC	74	100	98	100	81		90.6	12.2393	4.99667
		42
		43			Cerebral RSO2	12/10/2014 Lamb 1	9/10/15 Lamb 1	4/8/15 Lamb 2				Average	STD
5min post ROSC	10:35:33	41	NA		Baseline	57	56	32				48.3333	14.1539	8.17177
		59	72		Asystole	25	29	23				25.6667	3.05505	1.76383
		59	74		CC Initiation	28	30					29	1.41421	1
		59	74		CC + EPI #1	38	36					37	1.41421	1
		59	76		CC+ EPI # 2	29	35	27				30.3333	4.16333	2.4037
	10:40:33	59	76		CC + EpI #3	30	33	31				31.3333	1.52753	0.881917
10min post		59	74.4
					Preductal SPO2	12/10/2014 Lamb 1	9/10/15 Lamb 1					Average	STD
12/10/2014 Lamb 1		57	65		Baseline	64	82	62				69.3333	11.0151	6.35959
		57	63		Asystole							0	0	0
		57	63		CC Start	40						40	0	0
		57	64		CC + EPI #1	29	67					48	26.8701	15.5134
	10:41:17	57	65		CC+ EPI # 2	29	41	57				42.3333	14.0475	8.11035
Baseline		57	64		CC + EpI #3	49	36	47				44	7	4.04145
		25
		25
		25
		25
		25
Asystole	11:26:21	25	0
		29	38
		29	47
		27	47
		28	34
		28	34
CC	11:32:29	28.2	40
		36	29
		35	29
		37	29
		39	29
	11:34:33	45	29
CC + Epi		38.4	29
		28
		28
		28
		29
	11:37:37	30
CC + Epi 2		28.6	29
		30	50
		31	49
		30	48
		30	49
		30	48
CC + EPI 3	11:39:33	30.2	48.8
9/11/15 Lamb 2		53	88
		53	88
		54	86
		56	81
	11:49:03	59	81
Baseline		55	84.8
		37
		37
		37
		37
	12:16:07	37
asystole		37	0
		25
		25
		25
		25
		26
CC	12:20:27	25.2	0
		23
		22
		25
		25
CC + EPI	12:21:27	26
		24.2	0
		26	16
		26	16
		26	17
		27	17
		27	16
ROSC	12:22:35	26.4	16.4
		74	50
		75	50
		76	50
		76	50
		76	50
1min post ROSC	12:23:51	75.4	50
		67	97
		67	97
		67	98
		67	98
	12:27:35	67	95
5min post ROSC		67	97
10min post ROSC	12:37:35	73	100
9/10/15 Lamb 1		56	82
		57	82
		57	82
		55	81
	10:15:29	55	83
Baseline		56	82
Asystole	10:37:05	29	0
CC Start	10:42:29	30	0
		37	72
		38	69
		38	66
		34	63
		33	63
CC + EPI #1	10:43:33	36	66.6
		34	43
		36	40
		34	40
		34	42
		36	42
CC+ EPI # 2	10:46:29	34.8	41.4
		33	37
		34	36
		33	37
		34	35
CC + EpI #3	10:49:29	33	36
		33.4	36.2
9/10/15 Lamb 2		58	72
		66	71
		57	70
		58	70
		64	69
Baseline	13:19:49	60.6	70.4
		32
		32
		32
		32
		35
asystole	13:40:21	32.6	0
CC	13:43:17	33	55
		32
		33
		32
		35
	13:44:29	36
CC + Epi		33.6	56
		36	57
		36	58
		37	58
		36	58
		37	59
ROSC	13:45:01	36.4	58
		46	60
		48	57
		50	55
		50	55
	13:46:01	53	55
1min post		49.4	56.4
		70	89
		70	91
		70	91
		70	92
	13:50:01	71	92
5min post		70.2	91
10min	13:55:01	82	98
12/3/14 Lamb 3		46	85
		46	85
		47	85
		47	86
		46	85
baseline	13:13:01	46.4	85.2
asystole	13:30:49	0	0
4/8/15 Lamb 2	Recorded from Vent Record
1/21/2015 Lamb 1		63	91
		63	92
		63	92
		63	91
		63	91
Baseline	10:23:03	63	91.4
asystole	10:46:11	25	0
		25	8
		25	8
		26	11
		26	11
		25	11
CC	10:52:43	25.4	9.8
		28
		28
		28
		29
CC + EPI	10:53:47	29	0
		27	42
		31	48
		31	55
		34	55
ROSC	10:55:23	37	60
		32	52
		64	99
		64	99
		65	100
		65	100
	10:56:23	65	100
1min post ROSC		64.6	99.6
5min post	11:00:03	76	100
10min post	11:05:15	80	100
1/21/2015 Lamb 2		57	72
		58	76
		57	74
		57	74
baseline	11:37:27	57	74
		57.2	74
		22	0
		21
		21
		18
	12:43:27	17
aystole		19.8	0
		40	49
		49	52
		56	55
		59	55
	12:47:19	57	55
CC (with early ETT epi)		52.2	53.2
		53	69
		56	69
		50	69
		53	69
		58	69
CC 2nd EPI		54	69
		52	72
		54	78
		53	78
		52	78
	12:53:59	53	78
ROSC		52.8	76.8
		49	94
		48	94
		49	95
		43	95
	12:54:35	42	95
1min post ROSC		46.2	94.6
		100	76
		100	76
		100	75
		100	74
		100	73
5min post ROSC	12:59:03	100	74.8
10min post	13:04:03	100	81
4/1/15 Lamb 1		24	63
		21	63
		20	63
		14	62
	10:13:46	20	62
baseline		19.8	62.6
asystole	10:48:02	0	0
From Vent Record
CC		0	0
CC + EPI		34	38
CC + EPI 2		29	18
CC + EPI 3		23	14
ROSC		49	14
Lamb had V-Tach and arrested again
